# Supplementary material for: TP-ARMS: A Cost-Effective PCR-Based Genotyping System for Precision Breeding of Small InDels in Crops
Source: Int J Mol Sci. 2026 Jan 30;27(3):1406. doi: 10.3390/ijms27031406 (PMC12898809; doi:10.3390/ijms27031406)
Supplement: Supplementary file 1 [file ijms-27-01406-s001.zip]

Archive with 1 entries (1 files):
- ijms-4104490-supplementary.pdf
